# Supplementary material for: Identification and development of the novel 7-genes diagnostic signature by integrating multi cohorts based on osteoarthritis
Source: Hereditas. 2022 Jan 29;159:10. doi: 10.1186/s41065-022-00226-z (PMC8801091; doi:10.1186/s41065-022-00226-z)
Supplement: Supplementary file 6 — Additional file 6. Informationon the annotation of the methylation sites and the distance between the probeCpG site and the transcription start site [file 41065_2022_226_MOESM6_ESM.xlsx]

## Sheet: GSE73626_anno1_filtered
ID	Name	AddressA_ID	AlleleA_ProbeSeq	AddressB_ID	AlleleB_ProbeSeq	Infinium_Design_Type	Next_Base	Color_Channel	Forward_Sequence	Genome_Build	CHR	MAPINFO	SourceSeq	Chromosome_36	Coordinate_36	Strand	Probe_SNPs	Probe_SNPs_10	Random_Loci	Methyl27_Loci	UCSC_RefGene_Name	UCSC_RefGene_Accession	UCSC_RefGene_Group	UCSC_CpG_Islands_Name	Relation_to_UCSC_CpG_Island	Phantom	DMR	Enhancer	HMM_Island	Regulatory_Feature_Name	Regulatory_Feature_Group	DHS	RANGE_START	RANGE_END	RANGE_GB	SPOT_ID
cg14700325	cg14700325	57673301	TTATTTCTAAACTAAACTAAACCCCAACTAACTCTAAATCTCACCCAATC	NA		II			CCGCCATCCCTTTGTTTCTGAGCTAGACTAAACCCCAACTGGCTCTAGATCTCACCCAAT[CG]TTTAATCGGGACTGCTTTCCCATGGAGGGAGGTGCTTTTGGATGTCCACTCTCTGTCCCT	37	17	48274189	CGATTGGGTGAGATCTAGAGCCAGTTGGGGTTTAGTCTAGCTCAGAAACA	17	45629188	R			NA	NA	COL1A1	NM_000088	Body	chr17:48276877-48279008	N_Shelf		RDMR	NA				NA	48274189	48274312	NC_000017.10
cg02186748	cg02186748	67652492	ACCCRAAAAACAACAAACTATATCTAAAAAAAATAACTCTAAAACTCCAC	NA		II			AGGGTCTGGGGACCCGAAGGACAGCAGGCTATATCTAAGGAAGATGGCTCTAGAACTCCA[CG]TCCTTTCTTCCTCCATGTCCCATTCCCCCAACAAGGCTCTGCCTCAACCCCAATCTACCT	37	17	48280370	CGTGGAGTTCTAGAGCCATCTTCCTTAGATATAGCCTGCTGTCCTTCGGG	17	45635369	R			NA	NA	COL1A1	NM_000088	TSS1500	chr17:48276877-48279008	S_Shore			NA				NA	48280370	48280493	NC_000017.10
cg14832352	cg14832352	73681385	CAAAACAATCCRTACATCAAAAAAAACTTACCCTCCTTCCTCTAAATATC	NA		II			GATCATTGTTCCAGGGCAGTCCGTGCATCAGAGAGGACTTGCCCTCCTTCCTCTGAGTAT[CG]TTCCCAAATGTGGTGGAGTGGAAATTGCAGGACCCAACCCATGGAGGCCATGGGGTCAGA	37	17	48275004	AGGGCAGTCCGTGCATCAGAGAGGACTTGCCCTCCTTCCTCTGAGTATCG	17	45630003	R			NA	NA	COL1A1	NM_000088	Body	chr17:48276877-48279008	N_Shore		RDMR	NA		17:48274372-48276037	Unclassified	NA	48275004	48275127	NC_000017.10
cg23730606	cg23730606	11773436	TCACCAACAAAACCCTACACAAAAAAAACACTACAATCACAAAAAAACCA	10627324	TCGCCAACGAAACCCTACACAAAAAAAACACTACAATCACGAAAAAACCG	I	A	Red	TGTTCACCTCTCTCGCCAGCGGGACCCTGCACAGAGAGAACACTACAGTCACGGGGAGGC[CG]AGGAGACGAGGGGCTGAGGGTGTCTCCCCTTTTCTGCTCCCCAGATCTCCCCATCAGGGA	37	17	48270089	CGGCCTCCCCGTGACTGTAGTGTTCTCTCTGTGCAGGGTCCCGCTGGCGA	17	45625088	R			NA	NA	COL1A1	NM_000088	Body			low-CpG:45624888-45625210		NA				NA	48270089	48270212	NC_000017.10
cg03743861	cg03743861	47696316	TTCTAAACACTCACCATACAACCATCAACAATAACACTATAAATAAAACA	18739419	TTCTAAACACTCACCGTACAACCATCGACAATAACGCTATAAATAAAACG	I	A	Red	CCTGCCTGGGGATTCTGGGCACTCACCGTGCAGCCATCGACAGTGACGCTGTAGGTGAAG[CG]GCTGTTGCCCTCGGCGCGGATCTCGATCTCGTTGGAGCCCTGGAGGAGCAGGGCCTTCTT	37	17	48263173	TTCTGGGCACTCACCGTGCAGCCATCGACAGTGACGCTGTAGGTGAAGCG	17	45618172	R			NA	NA	COL1A1	NM_000088	Body			low-CpG:45616923-45620319		NA	17:45618098-45618204			NA	48263173	48263296	NC_000017.10
cg25735490	cg25735490	58601483	TAACACTATAAATAAAACAACTATTACCCTCAACACAAATCTCAATCTCA	28662440	TAACGCTATAAATAAAACGACTATTACCCTCGACGCGAATCTCGATCTCG	I	T	Red	AGCCATCGACAGTGACGCTGTAGGTGAAGCGGCTGTTGCCCTCGGCGCGGATCTCGATCT[CG]TTGGAGCCCTGGAGGAGCAGGGCCTTCTTGAGGTTGCCAGTCTGCTGGTCCATGTAGGCC	37	17	48263204	CGAGATCGAGATCCGCGCCGAGGGCAACAGCCGCTTCACCTACAGCGTCA	17	45618203	R			NA	NA	COL1A1	NM_000088	Body			low-CpG:45616923-45620319		NA	17:45618098-45618204			NA	48263204	48263327	NC_000017.10
cg18008451	cg18008451	57726434	TTTATTTTAAAAACTACTTCCCACTACCTCATCTCTTTCTTAAAAATCCC	NA		II			GGATGATTGACTTTGTTTTAGGGGCTACTTCCCACTGCCTCATCTCTTTCTTGAAAATCC[CG]GTCATTGCTCTATGCCTTAGGAACCAGAGAGAATCATCTGTACACTCTGAAAGGGTCTGG	37	17	48280257	CGGGATTTTCAAGAAAGAGATGAGGCAGTGGGAAGTAGCCCCTAAAACAA	17	45635256	R			NA	NA	COL1A1	NM_000088	TSS1500	chr17:48276877-48279008	S_Shore			NA				NA	48280257	48280380	NC_000017.10
cg18405262	cg18405262	57808440	AACCTCACCTAAAATCCRAAAAAACCAACAAAACCTTATTCACCTCTCTC	NA		II			GACAGCCATGAGGCCTCACCTGGAATCCGGGGGAGCCAGCAGGGCCTTGTTCACCTCTCT[CG]CCAGCGGGACCCTGCACAGAGAGAACACTACAGTCACGGGGAGGCCGAGGAGACGAGGGG	37	17	48270042	GCCTCACCTGGAATCCGGGGGAGCCAGCAGGGCCTTGTTCACCTCTCTCG	17	45625041	R			NA	NA	COL1A1	NM_000088	Body			low-CpG:45624888-45625210		NA				NA	48270042	48270165	NC_000017.10
cg12537665	cg12537665	25678484	CAACTCCCAAATTAAAAACCRAACCAAACAACTCTAATTAACTAAAACAC	NA		II			TACTGTCCTGATGGAGAGCAGGGAGGAACCCTGCCCCTCGGAGAGGGGGAGCCGGCCGCC[CG]TGCCCCAGCCAATCAGAGCTGCCTGGCCCGGCCCCCAATTTGGGAGTTGGAATGGAGAGG	37	17	48279080	AACTCCCAAATTGGGGGCCGGGCCAGGCAGCTCTGATTGGCTGGGGCACG	17	45634079	F			NA	NA	COL1A1	NM_000088	TSS200	chr17:48276877-48279008	S_Shore			NA				NA	48279080	48279203	NC_000017.10
cg19052064	cg19052064	22637417	ATCATCAAAACAAACAAAAATTTCTCCTCAAAATCAAAACAAAAAACACA	24710433	ATCGTCGAAACAAACGAAAATTTCTCCTCGAAATCGAAACAAAAAACACG	I	C	Grn	GTAGACTCTTTGTGGCTGGGGAGGGGGTTAGCGTCCGCTCATGCGTGGCCTCACACTCCG[CG]TGCCTCCTGCTCCGACCCCGAGGAGAAACTCCCGTCTGCTCCGACGACTGGCCCGGGCCC	37	17	48278952	GTCGTCGGAGCAGACGGGAGTTTCTCCTCGGGGTCGGAGCAGGAGGCACG	17	45633951	F			NA	NA	COL1A1;COL1A1	NM_000088;NM_000088	1stExon;5'UTR	chr17:48276877-48279008	Island			NA	17:45631877-45633998	17:48277016-48278955	Promoter_Associated	NA	48278952	48279075	NC_000017.10
cg01234133	cg01234133	49731345	AAATTAAAAACCRAACCAAACAACTCTAATTAACTAAAACACRAACRACC	NA		II			CCCTTTTATACTGTCCTGATGGAGAGCAGGGAGGAACCCTGCCCCTCGGAGAGGGGGAGC[CG]GCCGCCCGTGCCCCAGCCAATCAGAGCTGCCTGGCCCGGCCCCCAATTTGGGAGTTGGAA	37	17	48279072	CGGCCGCCCGTGCCCCAGCCAATCAGAGCTGCCTGGCCCGGCCCCCAATT	17	45634071	F			NA	TRUE	COL1A1	NM_000088	TSS200	chr17:48276877-48279008	S_Shore			NA				NA	48279072	48279195	NC_000017.10
cg17219432	cg17219432	43624352	TCCCAAATTAAAAACCRAACCAAACAACTCTAATTAACTAAAACACRAAC	NA		II			TTTATACTGTCCTGATGGAGAGCAGGGAGGAACCCTGCCCCTCGGAGAGGGGGAGCCGGC[CG]CCCGTGCCCCAGCCAATCAGAGCTGCCTGGCCCGGCCCCCAATTTGGGAGTTGGAATGGA	37	17	48279076	CCCAAATTGGGGGCCGGGCCAGGCAGCTCTGATTGGCTGGGGCACGGGCG	17	45634075	F			NA	NA	COL1A1	NM_000088	TSS200	chr17:48276877-48279008	S_Shore			NA				NA	48279076	48279199	NC_000017.10
cg09852920	cg09852920	69775334	AACAATTCTTAATCTCATCACAAATCACATCATCACACAACACCTTACCA	12630314	AACAATTCTTAATCTCGTCACAAATCACGTCATCGCACAACACCTTACCG	I	T	Red	CTTCGGCGCCGGGGCAGTTCTTGGTCTCGTCACAGATCACGTCATCGCACAACACCTTGC[CG]TTGTCGCAGACGCAGATCCGGCAGGGCTCGGGTTTCCACACGTCTCGGTCATGGTACCTG	37	17	48277216	CGGCAAGGTGTTGTGCGATGACGTGATCTGTGACGAGACCAAGAACTGCC	17	45632215	R			NA	NA	COL1A1	NM_000088	Body	chr17:48276877-48279008	Island			NA	17:45631877-45633998	17:48277016-48278955	Promoter_Associated	NA	48277216	48277339	NC_000017.10
cg23950157	cg23950157	25788368	CACATCACACCAAAAAATACATAATATCAATTTCTTCCATCCTCAATACC	NA		II			CAAAGTTCTAGAACAAACAAGAGAAGTCAGAGTGAGGACAGTGAATTGAAAGGCAGAAGA[CG]GCACTGAGGATGGAAGAAACTGACATCATGCACTTCCTGGTGTGATGTGCTGAGAAGAAT	37	17	48275919	CGGCACTGAGGATGGAAGAAACTGACATCATGCACTTCCTGGTGTGATGT	17	45630918	F			NA	NA	COL1A1	NM_000088	Body	chr17:48276877-48279008	N_Shore		RDMR	NA		17:48274372-48276037	Unclassified	TRUE	48275919	48276042	NC_000017.10
cg16629179	cg16629179	29705382	AAAAAATCTACATATCTAAAATCTAAACATATTCAACTTTATAAACCTCC	NA		II			ACTTGGCCTTCCTCTTGGCCGTGCGTCAGGAGGGCGGTGGCCGCTAAGAGGAGCAGGAGC[CG]GAGGTCCACAAAGCTGAACATGTCTAGACCCTAGACATGTAGACTCTTTGTGGCTGGGGA	37	17	48278852	AAGAGTCTACATGTCTAGGGTCTAGACATGTTCAGCTTTGTGGACCTCCG	17	45633851	F			NA	NA	COL1A1	NM_000088	1stExon	chr17:48276877-48279008	Island		DMR	NA	17:45631877-45633998	17:48277016-48278955	Promoter_Associated	NA	48278852	48278975	NC_000017.10
cg03920522	cg03920522	59764465	AAAAAACTACATTAAACAACTATCAACCATACTACTACATTAATTATACC	NA		II			TAATTAATGGGAAGAAGCTACATTGAACAGCTGTCAACCATGCTGCTGCATTAGTTATGC[CG]TAAGAGTGATCAGGCGCTGCAGCCCATTGTGATGTTGCCTTACAATTCTGTCCACATGAA	37	7	94047477	CGGCATAACTAATGCAGCAGCATGGTTGACAGCTGTTCAATGTAGCTTCT	7	93885413	R			NA	NA	COL1A2	NM_000089	Body					TRUE				NA	94047477	94047600	NC_000007.13
cg27190024	cg27190024	53748501	AAAAATTAACTCTACAATATTTTCATATTTAAAATCACCCTAAAAAACCC	NA		II			GTTTACCAAGAAGAAGTTGACTCTACAATGTTTTCATGTTTAGGGTCACCCTGGAAAACC[CG]GACGACCTGGTGAGAGAGGAGTTGTTGGACCACAGGTGAGACTTTTTACATTGGTAGATA	37	7	94034528	CGGGTTTTCCAGGGTGACCCTAAACATGAAAACATTGTAGAGTCAACTTC	7	93872464	R			NA	NA	COL1A2	NM_000089	Body					NA				NA	94034528	94034651	NC_000007.13
cg12563520	cg12563520	59700446	ATAACAACAAACATACCATAAACAACTAAATTATATTTTCTACAAATACC	NA		II			ATGGAATATAAATGACAGCAAGCATACCATAAGCAACTAAATTGTGTTTTCTACAAATAC[CG]TATTATTAGTTACTCACATTAGAGCAAGTTAATTTGTCACTCTGTGCTTAGAGGTATACT	37	7	94034808	CGGTATTTGTAGAAAACACAATTTAGTTGCTTATGGTATGCTTGCTGTCA	7	93872744	R			NA	NA	COL1A2	NM_000089	Body					NA				NA	94034808	94034931	NC_000007.13
cg14918650	cg14918650	21777338	CAATCTCAATATACCCAATTATACACAACTTTAAAAAACCTATCTACCCC	NA		II			TTGCATCAGAACAATCTCAATATGCCCAATTGTGCACAACTTTAAGGAACCTATCTGCCC[CG]TCTAATTCTCATTGATTTCTGTTGATAAGGATTGGGAGAAAAGGAAAAGCAAAGGGAGAG	37	7	94033643	CGGGGCAGATAGGTTCCTTAAAGTTGTGCACAATTGGGCATATTGAGATT	7	93871579	R			NA	NA	COL1A2	NM_000089	Body					TRUE				NA	94033643	94033766	NC_000007.13
cg23271831	cg23271831	15605431	TTAACACCACRACAACAAAAAATTTCRACTAAATTAAAAATACTAACCAC	NA		II			GCTTTATTATTTTAGCACCACGGCAGCAGGAGGTTTCGGCTAAGTTGGAGGTACTGGCCA[CG]ACTGCATGCCCGCGCCCGCCAGGTGATACCTCCGCCGGTGACCCAGGGGCTCTGCGACAC	37	7	94024254	CGTGGCCAGTACCTCCAACTTAGCCGAAACCTCCTGCTGCCGTGGTGCTA	7	93862190	R			NA	NA	COL1A2;COL1A2	NM_000089;NM_000089	1stExon;5'UTR					NA	7:93861266-93862225	7:94023480-94025263	Unclassified	TRUE	94024254	94024377	NC_000007.13
cg23235135	cg23235135	61687418	CTTAAAAAATTCCCTCATAAAACTATCTAATTCATCTTCTTTCTTTACTC	NA		II			CAATTACGGTACTTAAAAAATTCCCTCATAAAACTATCTAGTTCATCTTCTTTCTTTACT[CG]ATATTACGTCTCACTATTATGAGTTCTTTGTATCTGTTCTCTGATTCAGTGTATTTAATA	37	2	189850571	CGAGTAAAGAAAGAAGATGAACTAGATAGTTTTATGAGGGAATTTTTTAA	2	189558816	R			NA	NA	COL3A1	NM_000090	Body					TRUE				NA	189850571	189850694	NC_000002.11
cg22142329	cg22142329	51703392	TTCTCTATTACAACTTTTTTAAATTCTTTAATTAAAACATTAATCCCAAC	NA		II			TGCCAAAAATATTCTCTATTACAACTTTTTTAAATTCTTTAATTAAGGCATTGGTCCCAA[CG]GTGCACATAGATTAAGGGATTTTGCTTCCTTCTGAACTAGATCATTTGTTAGAGGCTTCA	37	2	238232841	TCTCTATTACAACTTTTTTAAATTCTTTAATTAAGGCATTGGTCCCAACG	2	237897580	R			NA	NA	COL6A3;COL6A3;COL6A3	NM_057167;NM_057166;NM_004369	3'UTR;3'UTR;3'UTR					TRUE				NA	238232841	238232964	NC_000002.11
cg10859789	cg10859789	37775395	TAAAAAACTACAAACCTCCAAAACCACCCTAAATATTCACCTTCAAAACC	NA		II			GGGGACCTCACTGAGAGACTACAGGCCTCCAGGGCCACCCTGGATATTCACCTTCAGGGC[CG]ATTGGGACAGAGTGGAGACTGGAATGGGTATCATCAGCACATGGGTTTCAGAGTCTAATG	37	2	238252417	CGGCCCTGAAGGTGAATATCCAGGGTGGCCCTGGAGGCCTGTAGTCTCTC	2	237917156	R			NA	NA	COL6A3;COL6A3;COL6A3	NM_004369;NM_057166;NM_057167	Body;Body;Body					TRUE				NA	238252417	238252540	NC_000002.11
cg14288066	cg14288066	47675414	AAAAAAAATCACTAACATACACATCATTACAAAATAAAAATAAACTTCTC	NA		II			GGCCCCATGCTCAGTTTGATGCTTTGATGTTGCTATCTTGGAATTCTTAAAACATTTGAA[CG]AGAAGCTCATTTTCATTTTGCAATGATGTGCATGTCAGTGACTCTTCTTACCCAGACTGG	37	2	238307342	CGAGAAGCTCATTTTCATTTTGCAATGATGTGCATGTCAGTGACTCTTCT	2	237972081	F			NA	NA	COL6A3;COL6A3;COL6A3;COL6A3;COL6A3	NM_057165;NM_004369;NM_057167;NM_057166;NM_057164	5'UTR;5'UTR;5'UTR;5'UTR;5'UTR					TRUE				NA	238307342	238307465	NC_000002.11
cg19696718	cg19696718	16646438	AAAATACTAATAACRTTTCCTAAACTTCTATCTTATAAATAAAATTTCAC	NA		II			AAGGAGAGAGGAGAGTGCTGGTAACGTTTCCTGGGCTTCTGTCTTGTGGGTGGGATTTCA[CG]CCCTCCTCCCAACCATCCGATGGCTGATTTCCCTCCATTTTATAGCTGAGAAATTGAAAC	37	2	238314219	GAGTGCTGGTAACGTTTCCTGGGCTTCTGTCTTGTGGGTGGGATTTCACG	2	237978958	R			NA	NA	COL6A3;COL6A3;COL6A3;COL6A3;COL6A3	NM_057165;NM_004369;NM_057167;NM_057166;NM_057164	5'UTR;5'UTR;5'UTR;5'UTR;5'UTR					TRUE				NA	238314219	238314342	NC_000002.11
cg00779216	cg00779216	31668422	AAAAACCTCTTAAAAATATTCCTAAACACRTACTCCAAAACATTACCCAC	NA		II			TGCGGCTCCCCAGGGGCCTCTTGAAGATGTTCCTGGACACGTACTCCAGGGCATTGCCCA[CG]TTGATCTGCCGCCCTCCCTTGGGCCTCAGCCGCTGCACCGCGTTCTGCACTTCATCCTTG	37	2	238280726	CGTGGGCAATGCCCTGGAGTACGTGTCCAGGAACATCTTCAAGAGGCCCC	2	237945465	R			NA	NA	COL6A3;COL6A3;COL6A3;COL6A3;COL6A3	NM_057164;NM_004369;NM_057166;NM_057165;NM_057167	Body;Body;Body;Body;Body	chr2:238280475-238280769	Island			NA	2:237945215-237945724			NA	238280726	238280849	NC_000002.11
cg12681727	cg12681727	52688424	ACCRAAACACCRAAAAATTACRAATTACTAATAACCAAATAAATAAACAC	NA		II			TAAAGCAGAGGACCGAGACACCGGGAAGTTGCGGGTTGCTGATGGCCAGATAGGTGAGCA[CG]TTCTGGAAGAGGCGCCCGCCCGGGACACTACTGCCTCAGTCATGTTTCCTGCACTTGGAC	37	2	238262372	CGTGCTCACCTATCTGGCCATCAGCAACCCGCAACTTCCCGGTGTCTCGG	2	237927111	R			NA	NA	COL6A3;COL6A3;COL6A3	NM_004369;NM_057166;NM_057167	Body;Body;Body					TRUE				NA	238262372	238262495	NC_000002.11
cg20502977	cg20502977	67786432	TATAAACAAAAATCRTACTATATATAAACTATAAACTCTTCTCTCCAAAC	NA		II			TGTTTCCAATGCACACGTCTGATGTAGCCCAGCTGCAAAGTAAAGCAAAGGTCCCCTCGA[CG]CCTGGAGAGAAGAGTTTACAGTTCACACACAGCACGACTCCTGTTTACAGAGTTTTCTGG	37	2	238235136	CGCCTGGAGAGAAGAGTTTACAGTTCACACACAGCACGACTCCTGTTTAC	2	237899875	F			NA	NA	COL6A3;COL6A3;COL6A3	NM_004369;NM_057166;NM_057167	Body;Body;Body					TRUE				NA	238235136	238235259	NC_000002.11
cg03384959	cg03384959	16803361	ACTTAAACAAATTCAAAATAAAAAAACATCRACACTTACCCTTAATAACC	NA		II			TACCTGCTTGCTGCTGCTGGGCATGAGTTGTAGGAAAGCCTGAGAGAAAGAGGCAAAAGA[CG]GCCACTAAGGGCAAGTGCCGATGTTTCCTCATTTTGAATTTGTCTAAGCACCAAATATGA	37	2	238305427	CGGCCACTAAGGGCAAGTGCCGATGTTTCCTCATTTTGAATTTGTCTAAG	2	237970166	F			NA	NA	COL6A3;COL6A3;COL6A3;COL6A3;COL6A3	NM_057164;NM_004369;NM_057166;NM_057165;NM_057167	Body;Body;Body;Body;Body			low-CpG:237970143-237970231		NA				NA	238305427	238305550	NC_000002.11
cg25591469	cg25591469	13705329	AATATCCCTAACCCCAATCCAATTTAAAACTCAATCTTCCACCAAAAACC	NA		II			AGAGCTGCGGAGGAAAACTCTTGCAGTCCTTGCAGGAGGCTGGAGCCCAGGAGAACTGAA[CG]GCCTTTGGTGGAAGACTGAGCTCCAAACTGGACTGGGGCCAGGGATACCAGTCAGGGCTT	37	2	238322789	CGGCCTTTGGTGGAAGACTGAGCTCCAAACTGGACTGGGGCCAGGGATAC	2	237987528	F			NA	NA	COL6A3;COL6A3;COL6A3;COL6A3;COL6A3;COL6A3;COL6A3;COL6A3;COL6A3;COL6A3	NM_057166;NM_057167;NM_057165;NM_004369;NM_004369;NM_057165;NM_057167;NM_057166;NM_057164;NM_057164	5'UTR;1stExon;5'UTR;5'UTR;1stExon;1stExon;5'UTR;1stExon;5'UTR;1stExon			low-CpG:237987359-237987790		NA				NA	238322789	238322912	NC_000002.11
cg05688616	cg05688616	42660354	CATTCCRAACRACAATATATTTCRACCCATAATTTATTTAAATTACTACC	NA		II			GCTAGTCCTCAGCAAAGACGCTTCTGCAAACAAAGCGGATCCCGAATGGGTTTTAGAAGG[CG]GCAGTAACTTAAATAAATCATGGGCCGAAACACACTGCCGCCCGGAATGCACAGGGCGCG	37	2	238322274	CGGCAGTAACTTAAATAAATCATGGGCCGAAACACACTGCCGCCCGGAAT	2	237987013	F			NA	NA	COL6A3;COL6A3;COL6A3;COL6A3;COL6A3	NM_057165;NM_004369;NM_057167;NM_057166;NM_057164	5'UTR;5'UTR;5'UTR;5'UTR;5'UTR					TRUE	2:237986988-237987095			NA	238322274	238322397	NC_000002.11
cg04869122	cg04869122	60674431	AAAACAACAATAACTTAAATAAATCATAAACCAAAACACACTACCACCCA	26705403	AAAACGACAATAACTTAAATAAATCATAAACCGAAACACACTACCGCCCG	I	A	Red	AATGGGTTTTAGAAGGCGGCAGTAACTTAAATAAATCATGGGCCGAAACACACTGCCGCC[CG]GAATGCACAGGGCGCGTGTAGCAGCCACAGACACGCGGTGGAAAAGTGCTCACACTCTTA	37	2	238322318	CGGGCGGCAGTGTGTTTCGGCCCATGATTTATTTAAGTTACTGCCGCCTT	2	237987057	R			NA	NA	COL6A3;COL6A3;COL6A3;COL6A3;COL6A3	NM_057165;NM_004369;NM_057167;NM_057166;NM_057164	5'UTR;5'UTR;5'UTR;5'UTR;5'UTR					NA	2:237986988-237987095			NA	238322318	238322441	NC_000002.11
cg00573606	cg00573606	39652369	CCTCRATTCAATTAAATTTAAATAAAATACATACTTTTCCCACTCACTAC	NA		II			GTCCCTGGGCTCCTCGATTCAATTAGGTTTGAATAGGATGCATACTTTTCCCACTCACTG[CG]TCTCTTTTTCTTTTTGCAGCCTTTCTCCACCAAAAAAGTGGAGACTCAGAGCTGCGGAGG	37	2	238322680	CGCAGTGAGTGGGAAAAGTATGCATCCTATTCAAACCTAATTGAATCGAG	2	237987419	R			NA	TRUE	COL6A3;COL6A3;COL6A3;COL6A3;COL6A3;COL6A3;COL6A3;COL6A3;COL6A3;COL6A3	NM_057166;NM_057167;NM_057165;NM_004369;NM_004369;NM_057165;NM_057167;NM_057166;NM_057164;NM_057164	5'UTR;1stExon;5'UTR;5'UTR;1stExon;1stExon;5'UTR;1stExon;5'UTR;1stExon			low-CpG:237987359-237987790		NA				NA	238322680	238322803	NC_000002.11
cg26278699	cg26278699	16756390	CAAAACTATAAATAAAACCAAACTCCTCCACTCTATTTCTTCTAACCCCC	NA		II			CAGAACTGACCCAAAACTGTAAATGAAACCAGACTCCTCCACTCTGTTTCTTCTGGCCCC[CG]CTCAGGCTGATGTCACCCTCTGAATTCTGTCTTCACCCTACAAGCGTTTAGCTGGACTCC	37	2	238322972	CGGGGGCCAGAAGAAACAGAGTGGAGGAGTCTGGTTTCATTTACAGTTTT	2	237987711	R			NA	NA	COL6A3;COL6A3;COL6A3;COL6A3;COL6A3	NM_057167;NM_057165;NM_004369;NM_057166;NM_057164	TSS200;TSS200;TSS200;TSS200;TSS200			low-CpG:237987359-237987790		NA				NA	238322972	238323095	NC_000002.11
cg22511947	cg22511947	46655466	AACAAAAACCTTTAATAAACTTCTACTAAATACCRAAAATTCCRCRAAAC	NA		II			GAGCAAAGGGGAACAGAGACCTTTAATGAGCTTCTACTAAGTACCGGGAGTTCCGCGGGG[CG]CTTTGCAGATCCCGGGGAAGTTCAGAGAATGAAGTTTTCTTTTGCAAGGACAAAGTAACA	37	2	216301558	CGCCCCGCGGAACTCCCGGTACTTAGTAGAAGCTCATTAAAGGTCTCTGT	2	216009803	R			NA	TRUE	FN1;FN1;FN1;FN1;FN1;FN1;FN1	NM_212482;NM_002026;NM_212474;NM_212476;NM_212478;NM_212475;NM_054034	TSS1500;TSS1500;TSS1500;TSS1500;TSS1500;TSS1500;TSS1500	chr2:216300267-216300997	S_Shore		DMR	NA	2:216009586-216009818	2:216300226-216301612	Unclassified	NA	216301558	216301681	NC_000002.11
cg09040552	cg09040552	28642346	CTTTAACAAATACACTAAAAACACTTACCRAATAAATAACACTTATAAAC	NA		II			CTTATTCTCCCTCGCCCAGCCCCGATGCAGGTACAGTCCCAGATCATGGAGTCTTTAGGA[CG]CTCATAAGTGTCACCCACTCGGTAAGTGTTCCCAGTGTACTTGTCAAAGCAAGTCTCTTC	37	2	216298121	CGCTCATAAGTGTCACCCACTCGGTAAGTGTTCCCAGTGTACTTGTCAAA	2	216006366	F			NA	NA	FN1;FN1;FN1;FN1;FN1;FN1;FN1	NM_054034;NM_212475;NM_212476;NM_212478;NM_212474;NM_212482;NM_002026	Body;Body;Body;Body;Body;Body;Body	chr2:216300267-216300997	N_Shelf			NA		2:216298055-216298158	Unclassified_Cell_type_specific	NA	216298121	216298244	NC_000002.11
cg19727026	cg19727026	25703471	AAAAATCAATAAAATAAACAACATAACATAAATCACATAATAAAATACAC	NA		II			CATACCTCGAAGCTGCGAGTAGGCAATGCATGTCCATTCCCCACGACCATTCCCAACACA[CG]TGCACCTCATCATGTGACCCATGTCATGCTGCTTATCCCACTGATCTCCAATGCGGTACA	37	2	216286869	CGTGCACCTCATCATGTGACCCATGTCATGCTGCTTATCCCACTGATCTC	2	215995114	F			NA	NA	FN1;FN1;FN1;FN1;FN1;FN1;FN1	NM_054034;NM_212475;NM_212476;NM_212478;NM_212474;NM_212482;NM_002026	Body;Body;Body;Body;Body;Body;Body			low-CpG:215995088-215995182		NA				NA	216286869	216286992	NC_000002.11
cg07533729	cg07533729	61692436	AATAATTACRTACTAATTACTACAATCTAAACCAAAAACTAACTCTCTCC	NA		II			GGAAACCAAGCAGTGGTTACGTACTGGTTACTGCAGTCTGAACCAGAGGCTGACTCTCTC[CG]CTTGGATTCTGAGCATAGACACTAACCACATACTCCACTGTGGGCTGCAAGCCTTCAATA	37	2	216246971	CGGAGAGAGTCAGCCTCTGGTTCAGACTGCAGTAACCAGTACGTAACCAC	2	215955216	R			NA	NA	FN1;FN1;FN1;FN1;FN1;FN1	NM_212475;NM_212476;NM_212478;NM_212474;NM_212482;NM_002026	Body;Body;Body;Body;Body;Body			low-CpG:215955212-215955220		NA				NA	216246971	216247094	NC_000002.11
cg09335314	cg09335314	48705466	ATATACTTTTAAATAACACATTTCACACCATACATTCATAATACATTAAC	NA		II			TGGGTGATAAATTGATTTTTTTTCTCCCATACAAAACTCATGACAACATCATGGCCATAA[CG]CTAATGCATTATGAATGTATGGTGTGAAATGTGCCATTCAAAAGCACATTCAGGCTGAGG	37	2	216258430	CGCTAATGCATTATGAATGTATGGTGTGAAATGTGCCATTCAAAAGCACA	2	215966675	F			NA	NA	FN1;FN1;FN1;FN1;FN1;FN1	NM_212475;NM_212476;NM_212478;NM_212474;NM_212482;NM_002026	Body;Body;Body;Body;Body;Body					NA				NA	216258430	216258553	NC_000002.11
cg19995899	cg19995899	38650478	CRAATCACTTCTTAATAACCRTACTACTAAATACTAATAAACTAACCCTC	NA		II			TGAAGTCAAAGCGAGTCACTTCTTGGTGGCCGTACTGCTGGATGCTGATGAGCTGGCCCT[CG]TATACCACACCAGGCTTCAGGCCTTTGATGGTGTAGGAGTTTAAGTGGCCTGGTATGGTA	37	2	216274747	CGAGGGCCAGCTCATCAGCATCCAGCAGTACGGCCACCAAGAAGTGACTC	2	215982992	R			NA	NA	FN1;FN1;FN1;FN1;FN1;FN1	NM_212475;NM_212476;NM_212478;NM_212474;NM_212482;NM_002026	Body;Body;Body;Body;Body;Body			low-CpG:215982988-215983004		NA				NA	216274747	216274870	NC_000002.11
cg24723421	cg24723421	39791347	TTCTCTATCACAATAAATCTTTTATCACAAAATTAATCTTAATTTCTATC	NA		II			CCCATAGCTTGTTCTCTGTCACAGTGAATCTTTTATCACAGAGTTAATCTTAATTTCTGT[CG]CATGCAGATTCTGACACCCTGAAACTCTTTTGTTTCTGAATGTAGGCCATATTTTCAGTC	37	2	216283142	TCTCTGTCACAGTGAATCTTTTATCACAGAGTTAATCTTAATTTCTGTCG	2	215991387	R			NA	NA	FN1;FN1;FN1;FN1;FN1;FN1;FN1	NM_054034;NM_212475;NM_212476;NM_212478;NM_212474;NM_212482;NM_002026	Body;Body;Body;Body;Body;Body;Body					TRUE				NA	216283142	216283265	NC_000002.11
cg12748367	cg12748367	33770389	ATAACCCACCAAAACTAAAACAAAACAACTTTTTTTCAATTTCCTTTACA	25697338	ATAACCCGCCAAAACTAAAACAAAACAACTTTTTTTCGATTTCCTTTACG	I	A	Red	AAAGAGATGCTGATGGCCCGCCAGGACTGGGGCAAGACAACTTTTTTTCGGTTTCCTTTG[CG]GTCATCAAACTTTTTAGGGGATGGGGGAAGGGATGGGAAGCGGCTGGGAGGAAAGGGAGT	37	2	216301062	ATGGCCCGCCAGGACTGGGGCAAGACAACTTTTTTTCGGTTTCCTTTGCG	2	216009307	R			NA	NA	FN1;FN1;FN1;FN1;FN1;FN1;FN1	NM_212482;NM_002026;NM_212474;NM_212476;NM_212478;NM_212475;NM_054034	TSS1500;TSS1500;TSS1500;TSS1500;TSS1500;TSS1500;TSS1500	chr2:216300267-216300997	S_Shore		DMR	NA	2:216008416-216009474	2:216300226-216301612	Unclassified	NA	216301062	216301185	NC_000002.11
cg23160087	cg23160087	62772408	AAAAATTATCTTACCCCAATCCTAACRAACCATCAACATCTCTTTTATTC	NA		II			CGACCGCGCGCCGATTGGCCCGGGCTCCGGGTGACGTCACGGGGGACTGTGGGTTCGCAG[CG]AACAAAAGAGATGCTGATGGCCCGCCAGGACTGGGGCAAGACAACTTTTTTTCGGTTTCC	37	2	216300996	AAAGTTGTCTTGCCCCAGTCCTGGCGGGCCATCAGCATCTCTTTTGTTCG	2	216009241	F			NA	NA	FN1;FN1;FN1;FN1;FN1;FN1;FN1	NM_212482;NM_002026;NM_212474;NM_212476;NM_212478;NM_212475;NM_054034	TSS1500;TSS1500;TSS1500;TSS1500;TSS1500;TSS1500;TSS1500	chr2:216300267-216300997	Island		DMR	NA	2:216008416-216009474	2:216300226-216301612	Unclassified	NA	216300996	216301119	NC_000002.11
cg10692870	cg10692870	52643423	ACTCAAAACTCRATCCTTTTATATACACAACTAATTTCTCTCAATAAAAC	NA		II			AGAACCAGCGTGCTCAAAACTCGGTCCTTTTGTGTGCACAGCTGGTTTCTCTCAGTAAAG[CG]CGCACACACTCGCACACACGCGCGCGCACAAAACTTCAGCCCCAACTTTGGTCGGCTTTA	37	2	216300268	CTCAAAACTCGGTCCTTTTGTGTGCACAGCTGGTTTCTCTCAGTAAAGCG	2	216008513	R			NA	TRUE	FN1;FN1;FN1;FN1;FN1;FN1;FN1	NM_054034;NM_212475;NM_212476;NM_212478;NM_212474;NM_212482;NM_002026	Body;Body;Body;Body;Body;Body;Body	chr2:216300267-216300997	Island		DMR	NA	2:216008416-216009474	2:216300226-216301612	Unclassified	NA	216300268	216300391	NC_000002.11
cg21494132	cg21494132	67810380	CTTACTTAAATAAATCTATAAAAATTAACAATACCACTCCCCAATACCAC	NA		II			TAATAGAGCTACTTACTTGGATAGGTCTGTAAAGGTTGGCAATGCCACTCCCCAATGCCA[CG]GCCATAGCAGTAGCACTGGTATCTGACACCATGCACATACTTCTCCCATGAATCTCCAAT	37	2	216284009	TTACTTGGATAGGTCTGTAAAGGTTGGCAATGCCACTCCCCAATGCCACG	2	215992254	R			NA	NA	FN1;FN1;FN1;FN1;FN1;FN1;FN1	NM_054034;NM_212475;NM_212476;NM_212478;NM_212474;NM_212482;NM_002026	Body;Body;Body;Body;Body;Body;Body			low-CpG:215992243-215992334		NA				NA	216284009	216284132	NC_000002.11
cg21314106	cg21314106	12766490	AAAAATAAAACCCTAAAACCRACCAAAATTAAAACTAAAATTTTATACRC	NA		II			TCCTTTTGTGTGCACAGCTGGTTTCTCTCAGTAAAGCGCGCACACACTCGCACACACGCG[CG]CGCACAAAACTTCAGCCCCAACTTTGGTCGGCTTTAGGGTCCCATCCCTGAGGCAGCCTG	37	2	216300292	GGGATGGGACCCTAAAGCCGACCAAAGTTGGGGCTGAAGTTTTGTGCGCG	2	216008537	F			NA	NA	FN1;FN1;FN1;FN1;FN1;FN1;FN1	NM_054034;NM_212475;NM_212476;NM_212478;NM_212474;NM_212482;NM_002026	Body;Body;Body;Body;Body;Body;Body	chr2:216300267-216300997	Island		DMR	NA	2:216008416-216009474	2:216300226-216301612	Unclassified	NA	216300292	216300415	NC_000002.11
cg26950867	cg26950867	22654340	TTAAAACCRCTCAAAATACTTCACCAAAAACAAAAATTAAAATTCTTTCC	NA		II			TCAAAAAGGACAACTTTAAGCAGCTTTCTCAAAGCAAAAGGAGGGTGTGTCTTTGAAAAA[CG]GAAAGAATTCCAACCTCTGTTCTTGGTGAAGTATCCTGAGCGGCCCTAAAGAGGTCTGAA	37	2	216299856	CGGAAAGAATTCCAACCTCTGTTCTTGGTGAAGTATCCTGAGCGGCCCTA	2	216008101	F			NA	NA	FN1;FN1;FN1;FN1;FN1;FN1;FN1	NM_054034;NM_212475;NM_212476;NM_212478;NM_212474;NM_212482;NM_002026	Body;Body;Body;Body;Body;Body;Body	chr2:216300267-216300997	N_Shore		RDMR	NA		2:216299759-216300020	Unclassified_Cell_type_specific	NA	216299856	216299979	NC_000002.11
cg03228449	cg03228449	50651472	CRCTCCCACTATTAATTTATCTAATAATATTTTCCATTATCATAACAACC	NA		II			CTAGGTAGGTCCGCTCCCACTGTTGATTTATCTGATAGTGTTTTCCATTGTCATAACAAC[CG]GCTGCAAATAATTGAAGGAAAACGTTACATTTGCATTTCTCCTTTTCCCAAAATTATGGA	37	2	216299545	GCTCCCACTGTTGATTTATCTGATAGTGTTTTCCATTGTCATAACAACCG	2	216007790	R			NA	NA	FN1;FN1;FN1;FN1;FN1;FN1;FN1	NM_054034;NM_212475;NM_212476;NM_212478;NM_212474;NM_212482;NM_002026	Body;Body;Body;Body;Body;Body;Body	chr2:216300267-216300997	N_Shore		RDMR	NA				NA	216299545	216299668	NC_000002.11
cg26910092	cg26910092	15646349	ACCTTCTTAAAAACRACAACCCCCRAAAAACATTAAAAAAAATTTTTCCC	NA		II			GGGAGAGACGCCCGCACCGGGAGGCAAGTTGCCACCAAGTTTGCTTCCCTTCGCAACCTG[CG]GGAAAAATCCCTTCTAATGCCTCCCGGGGGTTGTCGCCTCCAAGAAGGTGGGGGCCAGAG	37	2	216300599	CGGGAAAAATCCCTTCTAATGCCTCCCGGGGGTTGTCGCCTCCAAGAAGG	2	216008844	F			NA	NA	FN1;FN1;FN1;FN1;FN1;FN1;FN1;FN1;FN1;FN1;FN1;FN1;FN1;FN1	NM_212474;NM_212476;NM_002026;NM_212482;NM_212475;NM_002026;NM_212475;NM_212474;NM_054034;NM_212476;NM_054034;NM_212478;NM_212482;NM_212478	5'UTR;1stExon;1stExon;5'UTR;1stExon;5'UTR;5'UTR;1stExon;1stExon;5'UTR;5'UTR;5'UTR;1stExon;1stExon	chr2:216300267-216300997	Island	high-CpG:216008819-216009105	DMR	NA	2:216008416-216009474	2:216300226-216301612	Unclassified	NA	216300599	216300722	NC_000002.11
cg08133699	cg08133699	66746321	CCTACATTAAACATTAACCATTTACTTTATACTTAACCAAATACAAATAC	NA		II			AAGGGTTATTCCCTGCATTGGACATTAGCCATTTACTTTGTGCTTAGCCAGATGCAAGTA[CG]CACAACACGCACGTGTCTGGGTCTCGAGGCAGAGATTGTTGTTACTCAGCCCCTGCTGAT	37	16	55521135	CTGCATTGGACATTAGCCATTTACTTTGTGCTTAGCCAGATGCAAGTACG	16	54078636	R			NA	NA	MMP2;MMP2	NM_001127891;NM_004530	Body;Body					TRUE				TRUE	55521135	55521258	NC_000016.9
cg05782444	cg05782444	39616409	CTATCCCAAAATAACATCAAAAACATTCAAAAACTCTATAATAAACCTCC	NA		II			AGAACTTCCGTCTGTCCCAGGATGACATCAAGGGCATTCAGGAGCTCTATGGTAAACCTC[CG]GGCGGGGGTTGGGGGTGGAGGGTGAGGAGGGGGGAGGTCATGTAGCCTGGGATGGAGGCC	37	16	55525878	TGTCCCAGGATGACATCAAGGGCATTCAGGAGCTCTATGGTAAACCTCCG	16	54083379	R			NA	NA	MMP2;MMP2	NM_001127891;NM_004530	Body;Body					NA				NA	55525878	55526001	NC_000016.9
cg10079740	cg10079740	63780486	ATCCATTTTAAAAACAACATCACCAAAAAACTTAATAATAAACAACAACA	27729365	ATCCGTTTTAAAAACGACATCGCCGAAAAACTTAATAATAAACGACGACG	I	C	Grn	TCACGGGTCCCCTGAGGGCGCTCTGTCTCCTGGGCTGCCTGCTGAGCCACGCCGCCGCCG[CG]CCGTCGCCCATCATCAAGTTCCCCGGCGATGTCGCCCCCAAAACGGACAAAGAGTTGGCA	37	16	55513480	GTCCGTTTTGGGGGCGACATCGCCGGGGAACTTGATGATGGGCGACGGCG	16	54070981	F			NA	NA	MMP2	NM_004530	1stExon	chr16:55513220-55513526	Island			NA	16:54070265-54071215			TRUE	55513480	55513603	NC_000016.9
cg14400118	cg14400118	59635388	AAACTACRCATCTAAAACTTTAAACATACAAAAAAATTACCAAAACCTAC	NA		II			GCGGTGGCTGGAGGCTGCGCATCTGGGGCTTTAAACATACAAAGGGATTGCCAGGACCTG[CG]GCGGCGGCGGCGGCGGCGGGGGCTGGGGCGCGGGGGCCGGACCATGAGCCGCTGAGCCGG	37	16	55513191	GGCTGCGCATCTGGGGCTTTAAACATACAAAGGGATTGCCAGGACCTGCG	16	54070692	R			NA	TRUE	MMP2;MMP2	NM_004530;NM_004530	1stExon;5'UTR	chr16:55513220-55513526	N_Shore	high-CpG:54070302-54070824	DMR	NA	16:54070265-54071215			NA	55513191	55513314	NC_000016.9
cg27642062	cg27642062	46809481	CCCTTATTTCCRCTACATCCAAACTTCCTCAAACRATAACTAAAAACTAC	NA		II			GCGGCTGCCCTCCCTTGTTTCCGCTGCATCCAGACTTCCTCAGGCGGTGGCTGGAGGCTG[CG]CATCTGGGGCTTTAAACATACAAAGGGATTGCCAGGACCTGCGGCGGCGGCGGCGGCGGC	37	16	55513148	CGCAGCCTCCAGCCACCGCCTGAGGAAGTCTGGATGCAGCGGAAACAAGG	16	54070649	R			NA	NA	MMP2;MMP2	NM_004530;NM_004530	1stExon;5'UTR	chr16:55513220-55513526	N_Shore	high-CpG:54070302-54070824	DMR	NA	16:54070265-54071215			TRUE	55513148	55513271	NC_000016.9
cg04049508	cg04049508	66664367	RATACCCAAAATATTTACCTAAATTAAAAACRAAACCCAAAATTACTACC	NA		II			ACATACTAACCGATGCCCAAAGTATTTACCTGAATTAAAGGCGGGGCCCAGGATTGCTGC[CG]CCGGAACTGAGGTGGCATGTGGCCCACCCTGTGACTAACAGGCCTTGGACTTACACGTAC	37	16	55535988	ATGCCCAAAGTATTTACCTGAATTAAAGGCGGGGCCCAGGATTGCTGCCG	16	54093489	R			NA	NA	MMP2;MMP2	NM_001127891;NM_004530	Body;Body					TRUE		16:55535392-55537216	Unclassified_Cell_type_specific	NA	55535988	55536111	NC_000016.9
cg05604486	cg05604486	33631377	AAAAAAACACTACATCAACCTAAAAATCTAAACTCTTTCCAAAAAACATC	NA		II			CAGAGTTGTGGGAGGGAACACTGCATCAACCTGAGAGTCTGAACTCTTTCCAGGAAGCAT[CG]GCAACTTCAAATTGCCAGCTAAGATTTGTTTTGGTTAGTTATATTTAAGGAACACATTGA	37	13	38173002	AGGGAACACTGCATCAACCTGAGAGTCTGAACTCTTTCCAGGAAGCATCG	13	37071002	R			NA	NA	POSTN;POSTN;POSTN;POSTN	NM_006475;NM_001135936;NM_001135935;NM_001135934	TSS200;TSS200;TSS200;TSS200					NA				NA	38173002	38173125	NC_000013.10
cg04922971	cg04922971	47779450	TTTTACCCATATTTTCTCTACTATTACTACTTATTATTAACCCTATAAAC	NA		II			ACCCTTGGTCCCGACCCCTGATACGACTATGAGCCAAGATCTTGTCATAATGATTGTTGG[CG]TTTATAGGGTTAACAATAAGCAGCAATAGTAGAGAAAACATGGGTAAAAAGGGAATCATC	37	13	38172803	TTTACCCATGTTTTCTCTACTATTGCTGCTTATTGTTAACCCTATAAACG	13	37070803	F			NA	NA	POSTN;POSTN;POSTN;POSTN	NM_001135936;NM_006475;NM_001135934;NM_001135935	1stExon;1stExon;1stExon;1stExon					NA				NA	38172803	38172926	NC_000013.10
